# Supplementary material for: In Vitro Evaluation of Bioavailability of Mg from Daily Food Rations, Dietary Supplements and Medicinal Products from the Polish Market
Source: Nutrients. 2025 Feb 20;17(5):748. doi: 10.3390/nu17050748 (PMC11901550; doi:10.3390/nu17050748)
Supplement: Supplementary file 1 [file nutrients-17-00748-s001.zip]

Archive with 1 entries (1 files):
- nutrients-3470658-supplementary.pdf
